# Supplementary material for: Self-Assembly, Antimicrobial Properties and Biodegradability of Ester-Functionalized Choline-Based Surface-Active Ionic Liquids
Source: Molecules. 2025 Mar 12;30(6):1280. doi: 10.3390/molecules30061280 (PMC11946258; doi:10.3390/molecules30061280)
Supplement: Supplementary file 1 [file molecules-30-01280-s001.zip]

Archive with 1 entries (1 files):
- molecules-3500396-supplementary.pdf
